# Supplementary material for: The Perceived Impact of COVID-19 on Comfort Food Consumption over Time: The Mediational Role of Emotional Distress
Source: Nutrients. 2021 Jun 2;13(6):1910. doi: 10.3390/nu13061910 (PMC8228314; doi:10.3390/nu13061910)
Supplement: Supplementary file 1 [file nutrients-13-01910-s001.zip]

Archive with 1 entries (1 files):
- nutrients-1214813-supplementary.pdf
